# Supplementary material for: A Versatile Toolkit for Semi-Automated Production of Fluorescent Chemokines to Study CCR7 Expression and Functions
Source: Int J Mol Sci. 2021 Apr 16;22(8):4158. doi: 10.3390/ijms22084158 (PMC8072677; doi:10.3390/ijms22084158)
Supplement: Supplementary file 1 [file ijms-22-04158-s001.zip]

Archive with 2 entries (2 files):
- Video_S1.avi
- Supplementary Figure S1.docx
